# Supplementary material for: Probiotic supplementation prevents stress-impaired spatial learning and enhances the effects of environmental enrichment
Source: Front Microbiomes. 2025 Mar 5;4:1454909. doi: 10.3389/frmbi.2025.1454909 (PMC12993499; doi:10.3389/frmbi.2025.1454909)
Supplement: Supplementary file 2 [file Table1.xlsx]

## Sheet: Sheet1
Supplementary Table 1. Bacteria significantly altered by probiotic+prebiotic feeding
Bacteria ID	Taxa/Bacteria Name	P-Value	CTRL	PROBIOTICS
a6fdcc2ec532f708a3e13786bbb1ef0e	d__Bacteria; p__Bacteroidota; c__Bacteroidia; o__Bacteroidales; f__Barnesiellaceae; g__Barnesiella	5.2475e-05	0	1032.5
1b2c4851321feb5a606b937f5d2f0151	d__Bacteria; p__Firmicutes; c__Clostridia; o__Lachnospirales; f__Lachnospiraceae	0.00024602	52.139	1171.3
059fa5339798ccd50b1fd1e925ab98c1	d__Bacteria; p__Bacteroidota; c__Bacteroidia; o__Bacteroidales; f__Muribaculaceae; g__Muribaculaceae	0.00035501	24.788	333.78
9fcf5ed358bce159c95bcf4cb8f0d4b0	d__Bacteria; p__Actinobacteriota; c__Actinobacteria; o__Bifidobacteriales; f__Bifidobacteriaceae; g__Bifidobacterium; s__Bifidobacterium_animalis	0.00069163	105.35	850.56
c96a772b58fbbebd4bb32d5483c737fb	d__Bacteria; p__Bacteroidota; c__Bacteroidia; o__Bacteroidales; f__Muribaculaceae; g__Muribaculaceae	0.00095757	0	6583.1
48054f01ac97b1b6184a679b272796b0	d__Bacteria; p__Bacteroidota; c__Bacteroidia; o__Bacteroidales; f__Muribaculaceae; g__Muribaculaceae; s__uncultured_bacterium	0.0011135	133.92	757.53
33fd19927403b59dabd276a594105bad	d__Bacteria; p__Bacteroidota; c__Bacteroidia; o__Bacteroidales; f__Muribaculaceae; g__Muribaculaceae	0.0011183	22.84	357.93
b53ff297dcf0be214cded21797bb9067	d__Bacteria; p__Firmicutes; c__Clostridia; o__Oscillospirales; f__Ruminococcaceae; g__Ruminococcus	0.0020674	724.95	5714.7
d94414477f3acda0cc4e309023250a17	d__Bacteria; p__Actinobacteriota; c__Actinobacteria; o__Micrococcales; f__Micrococcaceae; g__Rothia	0.0023005	189.11	703.44
9158853b975eb4d2615556cc4c9b2b63	d__Bacteria; p__Bacteroidota; c__Bacteroidia; o__Bacteroidales; f__Muribaculaceae; g__Muribaculaceae	0.0026753	124.94	726.92
41d906c86ea7dc4b7e2aeed47484894f	d__Bacteria; p__Bacteroidota; c__Bacteroidia; o__Bacteroidales; f__Muribaculaceae; g__Muribaculaceae; s__uncultured_organism	0.0033307	2014.3	331.02
356ed2227d491f0cb772a3fe13284f7f	d__Bacteria; p__Bacteroidota; c__Bacteroidia; o__Bacteroidales; f__Muribaculaceae; g__Muribaculaceae	0.0033965	0	484.84
fc1b59826139d718391ed5d6b33c68b2	d__Bacteria; p__Firmicutes; c__Clostridia; o__Oscillospirales; f__Ruminococcaceae; g__[Eubacterium]_siraeum_group; s__uncultured_bacterium	0.0033965	0	1702.1
f5d2b4bce2fa3482c5e170647b8acdc8	d__Bacteria; p__Bacteroidota; c__Bacteroidia; o__Bacteroidales; f__Muribaculaceae; g__Muribaculaceae; s__uncultured_organism	0.0043503	1959.7	520.29
d9dbc463b9b5280d45a1df46f7bdd967	d__Bacteria; p__Firmicutes; c__Clostridia; o__Oscillospirales; f__Oscillospiraceae; g__NK4A214_group; s__unidentified	0.0043801	83.499	375.04
fe74409980973279294ca3ba2f962c67	d__Bacteria; p__Bacteroidota; c__Bacteroidia; o__Bacteroidales; f__Muribaculaceae; g__Muribaculaceae; s__uncultured_organism	0.0049744	7116.3	1816.9
27c10dbf28abc69168eb5a42c7d2d1a8	d__Bacteria; p__Bacteroidota; c__Bacteroidia; o__Bacteroidales; f__Muribaculaceae; g__Muribaculaceae; s__uncultured_bacterium	0.0086642	1937.4	5924.7
93214730b0c1d37b151c031338b16ec4	d__Bacteria; p__Firmicutes; c__Clostridia; o__Lachnospirales; f__Lachnospiraceae	0.0092646	20.875	415.73
211140dce1d8f0b25227cf275ffd9bf0	d__Bacteria; p__Actinobacteriota; c__Coriobacteriia; o__Coriobacteriales; f__Eggerthellaceae	0.010441	301.21	806.39
aa39b5c700493bdfc02d29c1845f641b	d__Bacteria; p__Bacteroidota; c__Bacteroidia; o__Bacteroidales; f__Rikenellaceae; g__Alistipes	0.011356	320.75	18.184
c805799b5bf97f4e7dc0dbe78aa5f635	d__Bacteria; p__Firmicutes; c__Clostridia; o__Oscillospirales; f__Ruminococcaceae; g__Ruminococcus	0.012348	154.92	3849.3
59a4fa36fe59a3650b1b4080a34048a0	d__Bacteria; p__Firmicutes; c__Bacilli; o__Lactobacillales; f__Streptococcaceae; g__Lactococcus; s__Lactococcus_formosensis	0.012843	801.55	4641.5
e76065f40f33e0916fc2df788f5b5d47	d__Bacteria; p__Bacteroidota; c__Bacteroidia; o__Bacteroidales; f__Muribaculaceae; g__Muribaculaceae	0.012846	701.5	94.867
5cb2bf2746d2b8907ac45ac655bdcd66	d__Bacteria; p__Bacteroidota; c__Bacteroidia; o__Bacteroidales; f__Muribaculaceae; g__Muribaculaceae	0.016307	810.59	0
6157e12974e9cdee5d7ecaeca9e962b0	d__Bacteria; p__Firmicutes; c__Clostridia; o__Oscillospirales; f__Oscillospiraceae	0.016835	177.72	701.07
f3df0535ed894f7bc9ac79d2fe452fe9	d__Bacteria; p__Firmicutes; c__Clostridia; o__Monoglobales; f__Monoglobaceae; g__Monoglobus	0.019421	22.163	365.33
c5bec966ab1ca190602b0b4b345f8b87	d__Bacteria; p__Firmicutes; c__Clostridia; o__Lachnospirales; f__Lachnospiraceae	0.019421	59.143	570.98
813109995179e32301f5ebf6e4a07848	d__Bacteria; p__Bacteroidota; c__Bacteroidia; o__Bacteroidales; f__Bacteroidaceae; g__Bacteroides	0.01967	743.89	230.39
5e7d51f79ee4adf2125945160dd15bfe	d__Bacteria; p__Bacteroidota; c__Bacteroidia; o__Bacteroidales; f__Muribaculaceae; g__Muribaculaceae	0.022562	2321.4	619.48
f15f9d9430af47b9dbc1c5d8bd7d80f8	d__Bacteria; p__Firmicutes; c__Clostridia; o__Clostridiales; f__Clostridiaceae; g__Clostridium_sensu_stricto_1	0.025137	513.32	2718.9
9150509b34442f07033005374c75f150	d__Bacteria; p__Firmicutes; c__Clostridia; o__Lachnospirales; f__Lachnospiraceae	0.025605	243.46	893.26
480a06505b871e9586ab3ea5992f2a9e	d__Bacteria; p__Bacteroidota; c__Bacteroidia; o__Bacteroidales; f__Muribaculaceae; g__Muribaculaceae; s__uncultured_bacterium	0.025784	14163	5442.6
5f77a7def497ec396254a2ef69bb0b8c	d__Bacteria; p__Bacteroidota; c__Bacteroidia; o__Bacteroidales; f__Prevotellaceae; g__Prevotellaceae_UCG-001; s__uncultured_bacterium	0.025784	48522	25193
02af04636af530c06059066a13fe9443	d__Bacteria; p__Firmicutes; c__Clostridia; o__Lachnospirales; f__Lachnospiraceae	0.029212	2062.7	281.53
2fa502a835a6fae9a86d3ab5aaf7242c	d__Bacteria; p__Bacteroidota; c__Bacteroidia; o__Bacteroidales; f__Muribaculaceae; g__Muribaculaceae; s__uncultured_bacterium	0.031503	20028	4709
91c3d7ecbdf6dacae7fb78be5e442326	d__Bacteria; p__Firmicutes; c__Clostridia; o__Lachnospirales; f__Lachnospiraceae	0.033134	721.59	0
dd52e984eb4cbadc48bf76a3d1aaf963	d__Bacteria; p__Firmicutes; c__Clostridia; o__Lachnospirales; f__Lachnospiraceae	0.033134	280.32	0
6386b57c1d11097e9704ab903fcf70d0	d__Bacteria; p__Firmicutes; c__Clostridia; o__Lachnospirales; f__Lachnospiraceae	0.033134	41.347	1200.3
ac2432023710b6427bc1e7d35d65e6e9	d__Bacteria; p__Bacteroidota; c__Bacteroidia; o__Bacteroidales; f__Muribaculaceae; g__Muribaculaceae; s__uncultured_organism	0.034509	622.95	1507.6
80eb51b7e3dbaea3d19395fc66ee79d9	d__Bacteria; p__Firmicutes; c__Clostridia; o__Lachnospirales; f__Lachnospiraceae; g__Lachnospiraceae_UCG-001; s__unidentified	0.034509	65.934	1230.8
cb5bea1ae1ec26587875d938c7b86e85	d__Bacteria; p__Firmicutes; c__Clostridia; o__Oscillospirales; f__Ruminococcaceae; g__Ruminococcus	0.034509	2648.9	8539.3
ee170e96fcd659e768d71fc68fee4a18	d__Bacteria; p__Bacteroidota; c__Bacteroidia; o__Bacteroidales; f__Muribaculaceae; g__Muribaculaceae; s__uncultured_bacterium	0.035558	574.02	1407.1
2495dc3388ee38184ededdb17b47081a	d__Bacteria; p__Firmicutes; c__Clostridia; o__Lachnospirales; f__Lachnospiraceae; g__Lachnospiraceae_NK4A136_group; s__Blautia_coccoides	0.040016	350.39	6290.2
1cf323261d8ea951c5ce0d41fd28700d	d__Bacteria; p__Bacteroidota; c__Bacteroidia; o__Bacteroidales; f__Muribaculaceae; g__Muribaculaceae	0.047509	8084.1	11060
199268b6c1112bf0f1f86dd86de65d46	d__Bacteria; p__Actinobacteriota; c__Coriobacteriia; o__Coriobacteriales; f__Eggerthellaceae; g__Enterorhabdus	0.049496	329.4	1131.6
b86ff02d61025b03e7301e5e50e2b14f	d__Bacteria; p__Bacteroidota; c__Bacteroidia; o__Bacteroidales; f__Muribaculaceae; g__Muribaculaceae; s__uncultured_bacterium	0.049496	519.5	90.236
